# Supplementary material for: Click-Chemistry Cross-Linking of Hyaluronan Graft Copolymers
Source: Pharmaceutics. 2022 May 11;14(5):1041. doi: 10.3390/pharmaceutics14051041 (PMC9146110; doi:10.3390/pharmaceutics14051041)
Supplement: Supplementary file 1 [file pharmaceutics-14-01041-s001.zip]

Archive with 1 entries (1 files):
- pharmaceutics-1703697-supplementary.pdf
